# Supplementary material for: Observation and analysis of diving beetle movements while swimming
Source: Sci Rep. 2021 Aug 16;11:16581. doi: 10.1038/s41598-021-96158-1 (PMC8368022; doi:10.1038/s41598-021-96158-1)
Supplement: Supplementary file 1 — Supplementary Information 1. [file 41598_2021_96158_MOESM1_ESM.xlsx]

## Sheet: Sheet1
Frames	Times/ms	Joint Angles and Movement Velocity of Diving Beetles during Forward Motion								Joint Angles and Movement Velocity of Diving Beetles during Turning Motion															Joint Angles and Movement Velocity of Diving Beetles during Retreating Motion
		Joint Angles							Movement Velocity	Joint Angles (Left Leg)							Joint Angles (Right Leg)							Angular Velocity	Joint Angles							Movement Velocity
		angle τ/°	angle α/°	angle β/°	angle γ/°	angle δ/°	angle θ/°	angle φ/°	V/(cm s-1)	angle τ/°	angle α/°	angle β/°	angle γ/°	angle δ/°	angle θ/°	angle φ/°	angle τ/°	angle α/°	angle β/°	angle γ/°	angle δ/°	angle θ/°	angle φ/°	ω/(rad s-1)	angle τ/°	angle α/°	angle β/°	angle γ/°	angle δ/°	angle θ/°	angle φ/°	V/(cm s-1)
1	0	93.9531	144.377	178.612	175.718	173.664	172.757	171.993	6.60253	86.808	151.355	185.528	186.928	186.527	185.531	183.818	66.7931	136.077	181.86	182.05	180.205	174.092	177.17	3.01552	81.2889	116.2	163.668	175.653	176.384	176.275	176.294	0.83277
2	1	94.7121	144.846	178.746	176.181	174.203	173.316	172.512	6.73747	86.148	149.688	185.639	186.875	186.484	185.604	183.562	66.656	135.562	181.603	181.971	180.031	174.108	177.305	3.23323	80.7505	117.1	164.058	175.541	176.292	176.18	176.225	2.17913
3	2	95.5248	145.314	178.881	176.644	174.742	173.875	173.032	6.87242	85.8795	148.646	185.749	186.822	186.442	185.676	183.305	66.4997	135	181.346	181.892	179.857	174.125	177.44	3.45095	80.0577	118.045	164.437	175.428	176.2	176.085	176.156	3.52549
4	3	96.3806	145.782	179.015	177.107	175.281	174.433	173.552	7.00737	85.8772	148.165	185.859	186.769	186.399	185.749	183.049	66.153	134.431	181.089	181.813	179.683	174.142	177.574	3.66867	79.0718	118.828	164.807	175.315	176.108	175.99	176.088	4.87185
5	4	97.27	146.25	179.15	177.57	175.82	174.992	174.072	7.14232	86.6282	148.308	185.97	186.716	186.357	185.822	182.793	65.8258	133.902	180.832	181.735	179.509	174.159	177.709	3.88639	78.0138	119.608	165.166	175.203	176.016	175.895	176.019	6.2182
6	5	98.1875	146.718	179.284	178.034	176.359	175.55	174.591	7.27726	87.2485	147.898	186.08	186.663	186.314	185.894	182.536	65.4604	133.388	180.575	181.656	179.335	174.176	177.844	4.10411	76.8225	120.273	165.516	175.09	175.924	175.8	175.95	7.56456
7	6	99.1276	147.166	179.426	178.452	176.856	176.072	175.111	7.41443	87.8619	147.389	186.191	186.61	186.264	186.056	182.29	65.0873	132.885	180.316	181.572	179.155	174.202	177.964	4.32183	75.5146	120.884	165.855	174.977	175.832	175.705	175.881	8.91092
8	7	100.083	147.579	179.575	178.872	177.332	176.577	175.631	7.55358	88.4051	146.884	186.301	186.556	186.198	186.104	182.057	64.7381	132.391	180.055	181.479	178.969	174.239	178.063	4.53955	74.0131	121.383	166.185	174.865	175.74	175.61	175.813	10.2573
9	8	101.044	147.955	179.726	179.203	177.782	177.063	176.144	7.69502	88.9343	146.375	186.362	186.475	186.12	186.122	181.845	64.3845	131.916	179.792	181.373	178.776	174.287	178.141	4.73252	72.3663	121.781	166.505	174.752	175.648	175.515	175.744	11.4995
10	9	102.003	148.295	179.873	179.535	178.197	177.533	176.623	7.83899	89.4668	145.905	186.387	186.419	186.041	186.016	181.666	64.0137	131.456	179.528	181.25	178.57	174.349	178.087	4.91694	70.6138	122.092	166.814	174.639	175.556	175.42	175.675	12.7798
11	10	102.957	148.602	180.018	179.777	178.589	177.831	177.065	7.98566	90.005	145.455	186.395	186.352	185.972	185.871	181.519	63.6524	130.99	179.263	181.105	178.358	174.427	178.038	5.11337	68.7656	122.311	167.114	174.527	175.464	175.325	175.608	14.0058
12	11	103.91	148.877	180.161	180.022	178.961	178.11	177.43	8.13514	90.5922	145.032	186.335	186.364	185.902	185.951	181.406	63.276	130.52	178.997	180.94	178.143	174.525	177.978	5.32286	66.7983	122.411	167.403	174.414	175.361	175.23	175.541	15.2349
13	12	104.86	149.123	180.31	180.268	179.321	178.372	177.76	8.28752	91.2422	144.628	186.326	186.427	185.826	185.977	181.328	62.9052	130.053	178.731	180.754	177.916	174.645	177.875	5.54813	64.7404	122.439	167.683	174.301	175.248	175.135	175.498	16.3757
14	13	105.808	149.341	180.472	180.517	179.673	178.618	178.114	8.44282	91.9624	144.353	186.41	186.53	185.828	185.938	181.285	62.5269	129.602	178.466	180.546	177.679	174.786	177.788	5.75545	62.627	122.432	167.953	174.189	175.129	175.04	175.462	17.4228
15	14	106.752	149.534	180.637	180.676	180.009	178.949	178.571	8.60126	92.7304	144.257	186.505	186.61	185.842	185.998	181.272	62.1654	129.152	178.202	180.318	177.429	174.949	177.769	5.94329	60.4972	122.403	168.212	174.076	175.009	174.945	175.433	18.3738
16	15	107.691	149.705	180.806	180.837	180.32	179.249	178.922	8.76209	93.5372	144.263	186.492	186.674	185.883	185.804	181.292	61.8293	128.711	177.94	180.073	177.17	175.132	177.749	6.10994	58.2953	122.269	168.462	173.963	174.89	174.85	175.408	19.2244
17	16	108.623	149.854	180.975	180.999	180.59	179.513	179.244	8.92462	94.4217	144.263	186.423	186.758	185.936	185.626	181.343	61.4679	128.283	177.683	179.813	176.901	175.333	177.732	6.26229	56.0439	122.127	168.701	173.851	174.775	174.755	175.386	19.9832
18	17	109.552	149.985	181.146	181.163	180.842	179.735	179.574	9.08822	95.3313	144.279	186.405	186.81	185.995	185.373	181.421	61.0982	127.874	177.43	179.541	176.615	175.547	177.718	6.39882	53.6852	121.961	168.931	173.738	174.666	174.661	175.366	20.6727
19	18	110.482	150.099	181.316	181.327	181.051	179.903	179.821	9.2523	96.2269	144.34	186.366	186.906	186.06	185.219	181.522	60.7306	127.506	177.184	179.26	176.326	175.772	177.709	6.51623	51.3596	121.976	169.151	173.625	174.562	174.619	175.35	21.3035
20	19	111.412	150.197	181.484	181.491	181.218	180.012	180.098	9.41629	97.1007	144.307	186.308	186.978	186.126	185.079	181.637	60.3557	127.184	176.946	178.974	176.025	176.001	177.705	6.61839	49.0136	121.99	169.36	173.513	174.466	174.419	175.337	21.8648
21	20	112.341	150.278	181.66	181.656	181.362	180.072	180.292	9.57962	97.9268	144.208	186.25	187.053	186.188	184.953	181.756	59.989	126.893	176.715	178.687	175.721	176.229	177.817	6.71628	46.7387	122.078	169.56	173.4	174.382	174.118	175.326	22.3459
22	21	113.268	150.34	181.838	181.819	181.458	180.356	180.482	9.74175	98.7423	144.194	186.059	187.1	186.242	184.756	181.875	59.6021	126.618	176.494	178.404	175.41	176.449	177.911	6.81436	44.5262	122.17	169.579	173.389	174.314	173.758	175.319	22.754
23	22	114.194	150.383	182.019	181.982	181.483	180.633	180.687	9.90211	99.5464	144.091	185.91	187.159	186.28	184.4	181.991	59.2217	126.349	176.282	178.127	175.097	176.654	177.989	6.91076	42.4201	122.373	169.624	173.323	174.277	173.394	175.315	23.1066
24	23	115.118	150.403	182.193	182.143	181.424	180.88	180.848	10.0601	100.386	143.939	185.77	187.138	186.314	183.98	182.101	58.8311	126.077	176.082	177.859	174.793	176.836	178.105	7.00898	40.4148	122.692	169.689	173.24	174.273	173.049	175.315	23.4204
25	24	116.037	150.401	182.351	182.302	181.32	181.09	181.022	10.2152	101.288	143.685	185.69	187.126	186.264	183.5	182.196	58.422	125.792	175.893	177.603	174.504	176.988	178.204	7.10756	38.587	123.312	169.773	173.168	174.298	172.748	175.318	23.7058
26	25	116.947	150.375	182.507	182.459	181.202	181.167	181.199	10.3669	102.236	143.496	185.642	187.126	186.198	182.877	182.278	58.0211	125.48	175.716	177.358	174.228	177.107	178.233	7.20025	36.9633	124.023	169.883	173.111	174.348	172.51	175.333	23.9556
27	26	117.844	150.326	182.661	182.613	181.095	181.214	181.434	10.5146	103.219	143.213	185.622	187.133	186.12	182.302	182.346	57.6211	125.13	175.552	177.126	173.964	177.185	178.256	7.289	35.5416	124.837	170.02	173.072	174.418	172.322	175.367	24.1604
28	27	118.723	150.256	182.815	182.763	181.01	181.22	181.681	10.6578	104.206	142.786	185.664	187.082	186.041	181.621	182.402	57.2224	124.729	175.401	176.908	173.726	177.22	178.272	7.38166	34.2516	125.471	170.18	173.045	174.502	172.168	175.376	24.3317
29	28	119.586	150.166	182.967	182.909	180.929	181.237	181.868	10.7962	105.167	142.256	185.636	186.986	185.972	180.95	182.448	56.8266	124.255	175.262	176.703	173.52	177.209	178.28	7.48027	33.0945	126.146	170.355	173.024	174.595	172.016	175.396	24.4922
30	29	120.434	150.06	183.109	183.049	180.861	181.263	182.009	10.9293	106.078	141.621	185.536	186.904	185.902	180.221	182.482	56.4346	123.728	175.137	176.509	173.331	177.15	178.279	7.58024	32.0453	126.777	170.542	173.008	174.695	171.864	175.421	24.6555
31	30	121.266	149.942	183.253	183.184	180.805	181.298	182.157	11.0571	106.925	140.879	185.466	186.836	185.826	179.457	182.506	56.0484	123.156	175.026	176.323	173.161	177.044	178.265	7.67716	31.1028	127.528	170.732	173	174.799	171.736	175.487	24.8262
32	31	122.082	149.817	183.391	183.31	180.745	181.329	182.265	11.1793	107.72	140.053	185.385	186.753	185.828	178.767	182.524	55.6686	122.543	174.927	176.144	173.011	176.892	178.266	7.77043	30.2615	128.333	170.92	172.999	174.9	171.643	175.547	25.0032
33	32	122.881	149.69	183.527	183.429	180.697	181.231	182.413	11.2961	108.488	139.142	185.311	186.713	185.842	178.176	182.544	55.2948	121.9	174.841	175.97	172.884	176.697	178.153	7.85637	29.5523	129.24	171.096	173.008	174.996	171.59	175.602	25.1788
34	33	123.668	149.564	183.653	183.537	180.696	181.093	182.553	11.4074	109.269	138.271	185.233	186.627	185.883	177.706	182.559	54.9258	121.211	174.765	175.803	172.775	176.463	178.057	7.9299	28.9821	130.106	171.254	173.027	175.084	171.544	175.652	25.3442
35	34	124.446	149.444	183.779	183.635	180.749	180.949	182.689	11.5134	110.089	137.384	185.149	186.556	185.936	177.374	182.567	54.5583	120.487	174.699	175.641	172.692	176.196	177.978	7.9934	28.5215	130.902	171.386	173.057	175.16	171.489	175.697	25.503
36	35	125.219	149.332	183.903	183.72	180.833	180.82	182.821	11.6145	110.971	136.531	185.095	186.475	185.995	177.19	182.572	54.1873	119.731	174.641	175.483	172.626	175.9	177.86	8.04524	28.1733	131.596	171.485	173.099	175.223	171.422	175.737	25.6569
37	36	125.989	149.229	184.02	183.792	180.931	180.726	182.948	11.7109	111.934	135.798	185.093	186.419	186.06	177.148	182.581	53.8106	118.955	174.591	175.329	172.571	175.581	177.74	8.0816	27.9406	132.377	171.543	173.149	175.274	171.355	175.771	25.7915
38	37	126.751	149.138	184.125	183.849	181.033	180.621	183.069	11.8029	112.973	135.244	185.094	186.352	186.126	177.239	182.6	53.4263	118.195	174.546	175.176	172.523	175.244	177.64	8.10342	27.8356	133.356	171.565	173.202	175.314	171.286	175.801	25.8857
39	38	127.504	149.056	184.207	183.892	181.138	180.534	183.182	11.8909	114.073	134.806	185.098	186.287	186.188	177.45	182.627	53.0335	117.443	174.505	175.022	172.467	174.894	177.558	8.11235	27.8507	134.624	171.559	173.253	175.342	171.213	175.825	25.933
40	39	128.248	148.983	184.251	183.919	181.252	180.446	183.288	11.9751	115.205	134.367	185.095	186.214	186.242	177.765	182.671	52.6303	116.681	174.464	174.865	172.404	174.539	177.444	8.11007	27.9604	135.976	171.539	173.298	175.359	171.137	175.844	25.9378
41	40	128.988	148.914	184.258	183.932	181.374	180.407	183.386	12.0559	116.355	133.932	185.092	186.133	186.28	178.173	182.729	52.2162	115.918	174.423	174.703	172.335	174.182	177.355	8.09912	28.1402	137.328	171.507	173.339	175.367	171.047	175.85	25.9123
42	41	129.718	148.847	184.232	183.929	181.507	180.411	183.487	12.1332	117.491	133.369	185.1	186.049	186.314	178.66	182.803	51.7936	115.154	174.379	174.533	172.275	173.829	177.249	8.08313	28.3534	138.619	171.471	173.38	175.366	170.941	175.835	25.8734
43	42	130.436	148.778	184.187	183.914	181.658	180.465	183.591	12.2073	118.637	132.812	185.112	185.963	186.264	179.193	182.893	51.3649	114.414	174.331	174.356	172.219	173.483	177.107	8.06559	28.5821	139.894	171.438	173.428	175.358	170.828	175.817	25.8358
44	43	131.145	148.702	184.117	183.885	181.825	180.573	183.7	12.2779	119.802	132.304	185.134	185.876	186.198	179.737	182.995	50.9328	113.704	174.279	174.169	172.161	173.147	177.055	8.0494	28.8287	141.224	171.416	173.486	175.341	170.718	175.78	25.8014
45	44	131.841	148.617	184.032	183.847	181.986	180.732	183.81	12.3451	121.009	131.935	185.186	185.802	186.12	180.267	183.117	50.5014	113.009	174.222	173.975	172.103	172.825	176.955	8.03752	29.0848	142.607	171.412	173.555	175.31	170.618	175.727	25.7702
46	45	132.52	148.518	183.932	183.799	182.146	180.92	183.923	12.4084	122.223	131.55	185.257	185.723	186.041	180.76	183.265	50.0735	112.311	174.159	173.775	172.041	172.519	176.895	8.03299	29.3347	144.033	171.429	173.637	175.265	170.521	175.628	25.7499
47	46	133.186	148.403	183.822	183.745	182.304	180.874	184.044	12.4675	123.426	131.081	185.403	185.671	185.972	181.21	183.438	49.6478	111.6	174.09	173.57	171.977	172.231	176.837	8.03555	29.5531	145.406	171.46	173.727	175.206	170.441	175.527	25.7473
48	47	133.836	148.271	183.695	183.687	182.464	180.845	184.098	12.5221	124.575	130.495	185.543	185.556	185.902	181.605	183.624	49.2254	110.868	174.015	173.36	171.921	171.964	176.741	8.04441	29.7346	146.688	171.498	173.823	175.133	170.39	175.424	25.7626
49	48	134.47	148.121	183.558	183.626	182.629	180.89	184.158	12.5717	125.649	129.897	185.675	185.407	185.826	181.945	183.824	48.8091	110.14	173.934	173.146	171.864	171.719	176.584	8.06031	29.8752	147.879	171.539	173.917	175.048	170.375	175.321	25.7919
50	49	135.083	147.953	183.428	183.565	182.803	181	184.225	12.6157	126.63	129.274	185.781	185.27	185.828	182.215	184.044	48.4021	109.398	173.848	172.928	171.817	171.498	176.366	8.0833	29.974	149.043	171.579	174.01	174.955	170.401	175.218	25.8272
51	50	135.68	147.768	183.325	183.507	182.986	181.143	184.296	12.6538	127.534	128.635	185.923	185.138	185.842	182.411	184.28	48.0007	108.639	173.757	172.706	171.785	171.299	176.141	8.11226	30.0343	150.247	171.613	174.097	174.854	170.466	175.115	25.8642
52	51	136.262	147.569	183.258	183.452	183.166	181.285	184.373	12.6855	128.404	128.089	186.043	185.025	185.883	182.543	184.52	47.6026	107.891	173.662	172.484	171.768	171.124	175.851	8.14588	30.0571	151.493	171.637	174.18	174.744	170.578	175.014	25.9072
53	52	136.823	147.357	183.215	183.401	183.348	181.428	184.453	12.7106	129.221	127.31	186.235	184.928	185.936	182.624	184.748	47.2112	107.121	173.561	172.266	171.759	170.972	175.544	8.18209	30.0403	152.785	171.646	174.251	174.624	170.735	174.917	25.9664
54	53	137.364	147.134	183.185	183.357	183.533	181.318	184.537	12.729	130.069	126.537	186.434	184.914	185.995	182.676	184.953	46.8308	106.347	173.456	172.056	171.76	170.84	175.21	8.21758	29.9817	154.014	171.633	174.309	174.491	170.922	174.825	26.0475
55	54	137.883	146.904	183.164	183.318	183.724	181.217	184.624	12.7407	130.978	125.798	186.549	184.892	186.06	182.724	185.118	46.4657	105.582	173.346	171.857	171.769	170.725	174.854	8.25129	29.8909	155.181	171.598	174.345	174.342	171.114	174.741	26.1456
56	55	138.381	146.667	183.159	183.285	183.924	181.107	184.714	12.7458	131.928	125.001	186.649	184.847	186.126	182.778	185.235	46.1163	104.82	173.232	171.673	171.783	170.625	174.491	8.28427	29.7797	156.261	171.546	174.361	174.175	171.304	174.667	26.2497
57	56	138.856	146.427	183.163	183.256	184.129	181	184.792	12.7449	132.902	124.174	186.658	184.764	186.188	182.85	185.295	45.791	104.065	173.115	171.505	171.785	170.534	174.039	8.31583	29.6492	157.284	171.486	174.368	173.99	171.493	174.511	26.3448
58	57	139.309	146.185	183.164	183.231	184.333	181.143	184.856	12.7385	133.937	123.535	186.649	184.663	186.242	182.945	185.294	45.481	103.333	172.994	171.353	171.776	170.446	173.597	8.34313	29.5047	158.25	171.425	174.379	173.789	171.692	174.365	26.4176
59	58	139.738	145.942	183.18	183.208	184.531	181.285	184.906	12.7274	134.976	122.949	186.571	184.518	186.28	183.09	185.229	45.187	102.625	172.869	171.216	171.762	170.358	173.171	8.36411	29.3474	159.076	171.367	174.395	173.572	171.902	174.23	26.4633
60	59	140.138	145.7	183.204	183.185	184.711	181.428	184.938	12.7128	136.054	122.636	186.476	184.297	186.314	183.282	185.091	44.9096	101.96	172.742	171.092	171.766	170.263	172.771	8.37626	29.1829	159.724	171.317	174.412	173.341	172.115	174.106	26.4794
61	60	140.504	145.459	183.23	183.162	184.871	181.393	184.954	12.6957	137.078	122.164	186.38	184.014	186.264	183.518	184.879	44.6508	101.29	172.611	170.978	171.785	170.158	172.4	8.37563	29.0057	160.16	171.277	174.425	173.097	172.312	173.993	26.4587
62	61	140.837	145.22	183.251	183.134	184.995	181.36	184.935	12.6773	138.116	121.862	186.246	183.891	186.198	183.779	184.602	44.4081	100.655	172.479	170.872	171.631	170.045	172.065	8.3625	28.8234	160.418	171.247	174.432	172.846	172.489	173.892	26.3947
63	62	141.141	144.982	183.264	183.102	185.107	181.318	184.984	12.6589	139.11	121.522	186.224	183.822	186.12	184.051	184.267	44.1752	100.049	172.346	170.774	171.489	169.922	171.759	8.33858	28.639	160.535	171.228	174.431	172.589	172.65	173.8	26.2882
64	63	141.417	144.748	183.251	183.061	185.198	181.285	185.029	12.6418	140.031	121.075	186.145	183.783	186.041	184.307	183.89	43.9499	99.4754	172.214	170.683	171.362	169.785	171.489	8.30311	28.4532	160.51	171.222	174.42	172.33	172.801	173.719	26.1455
65	64	141.666	144.516	183.216	183.013	185.263	181.503	185.002	12.627	140.896	120.705	186.103	183.727	185.972	184.539	183.474	43.7271	98.9522	172.084	170.597	171.243	169.64	171.259	8.25504	28.2611	160.362	171.226	174.399	172.073	172.942	173.646	25.9773
66	65	141.889	144.286	183.172	182.954	185.297	181.711	184.977	12.6156	141.722	120.552	186.093	183.66	185.902	184.731	183.031	43.5051	98.4669	171.955	170.318	171.132	169.489	171.068	8.19561	28.0695	160.108	171.236	174.371	171.824	173.078	173.583	25.798
67	66	142.091	144.061	183.106	182.885	185.303	181.918	184.954	12.6082	142.388	120.135	186.126	183.568	185.826	184.873	182.574	43.2937	98	171.828	170.04	171.03	169.331	170.899	8.12674	27.8826	159.809	171.241	174.338	171.59	173.197	173.528	25.6213
68	67	142.277	143.838	183.02	182.806	185.269	182.124	184.935	12.6053	142.967	119.714	186.123	183.455	185.77	184.95	182.12	43.094	97.5591	171.705	169.76	170.94	169.168	170.752	8.04921	27.7035	159.541	171.233	174.303	171.376	173.311	173.479	25.4542
69	68	142.456	143.617	182.927	182.718	185.203	182.326	184.919	12.6068	143.454	119.143	186.035	183.327	185.692	184.947	181.681	42.9055	97.111	171.585	169.476	170.865	169.001	170.621	7.96455	27.5363	159.299	171.203	174.272	171.185	173.423	173.437	25.2976
70	69	142.634	143.4	182.816	182.619	185.104	182.518	184.906	12.6126	143.939	118.723	186.025	183.189	185.603	184.857	181.274	42.7277	96.6633	171.47	169.386	170.793	168.84	170.499	7.8739	27.3923	159.154	171.153	174.247	171.021	173.529	173.399	25.1539
71	70	142.813	143.183	182.691	182.513	184.98	182.7	184.895	12.622	144.377	118.075	186.034	183.056	185.504	184.69	180.896	42.562	96.1982	171.36	169.491	170.72	168.686	170.378	7.77617	27.2724	159.098	171.084	174.226	170.884	173.635	173.364	25.0267
72	71	142.993	142.967	182.546	182.4	184.83	183.041	184.889	12.6339	144.838	117.474	186.061	182.945	185.398	184.453	180.553	42.4116	95.7259	171.254	169.595	170.551	168.549	170.261	7.67183	27.1718	159.137	170.996	174.204	170.778	173.747	173.423	24.9184
73	72	143.174	142.75	182.372	182.282	184.678	183.343	184.886	12.6471	145.311	116.8	186.202	182.842	185.281	184.2	180.242	42.2773	95.2255	171.152	169.703	170.563	168.414	170.143	7.56398	27.0826	159.219	170.887	174.177	170.704	173.895	173.421	24.8303
74	73	143.358	142.53	182.172	182.162	184.51	183.616	184.888	12.66	145.809	116.039	186.37	182.783	185.156	183.908	179.978	42.1582	94.6835	171.054	169.618	170.604	168.289	170.04	7.45437	27.0033	159.436	170.756	174.142	170.662	174.063	173.419	24.763
75	74	143.544	142.305	181.986	182.041	184.331	183.847	184.895	12.671	146.352	115.283	186.491	182.783	185.022	183.607	179.764	42.0532	94.1286	170.959	169.345	170.604	168.177	169.939	7.34379	26.9306	159.767	170.605	174.097	170.655	174.243	173.415	24.7159
76	75	143.728	142.073	181.817	181.923	184.143	184.048	184.906	12.6783	146.911	114.377	186.594	182.835	184.877	183.291	179.599	41.954	93.5517	170.867	169.088	170.576	168.066	169.848	7.23373	26.865	160.172	170.439	174.039	170.683	174.43	173.412	24.6867
77	76	143.903	141.832	181.659	181.808	183.946	184.214	184.938	12.6803	147.462	113.402	186.672	182.677	184.729	183.003	179.476	41.8628	92.9643	170.779	168.849	170.518	167.959	169.765	7.12509	26.8171	160.517	170.264	173.967	170.745	174.617	173.408	24.6717
78	77	144.062	141.58	181.515	181.7	183.738	184.345	184.896	12.6755	147.993	112.464	186.635	182.479	184.579	182.755	179.392	41.7803	92.3798	170.694	168.63	170.427	167.863	169.698	7.02026	26.7792	160.826	170.087	173.884	170.837	174.801	173.405	24.6668
79	78	144.201	141.315	181.386	181.599	183.539	184.442	184.842	12.6627	148.451	111.39	186.656	182.259	184.409	182.527	179.343	41.7065	91.8144	170.613	168.63	170.309	167.778	169.633	6.92376	26.747	161.084	169.913	173.79	170.957	174.976	173.403	24.6653
80	79	144.319	141.036	181.273	181.507	183.346	184.515	184.841	12.6408	148.866	110.469	186.644	182.272	184.265	182.342	179.326	41.639	91.2838	170.536	168.651	170.173	167.705	169.569	6.83895	26.717	161.288	169.749	173.692	171.101	175.134	173.4	24.6588
81	80	144.412	140.742	181.173	181.425	183.163	184.563	184.821	12.6094	149.202	109.458	186.565	182.289	184.142	182.197	179.34	41.5753	90.7792	170.463	168.691	170.022	167.633	169.511	6.76658	26.6972	161.405	169.603	173.592	171.262	175.274	173.397	24.6408
82	81	144.479	140.434	181.092	181.353	182.987	184.601	184.781	12.5683	149.51	108.548	186.473	182.312	184.034	182.097	179.384	41.5135	90.3158	170.395	168.752	169.994	167.562	169.459	6.70552	26.6941	161.492	169.48	173.491	171.438	175.394	173.393	24.6084
83	82	144.516	140.11	181.036	181.291	182.82	184.633	184.722	12.5178	149.794	107.608	186.298	182.343	184.318	182.06	179.441	41.4589	89.8935	170.335	168.434	170.021	167.482	169.404	6.65518	26.7039	161.469	169.383	173.391	171.623	175.485	173.388	24.5619
84	83	144.524	139.773	181.034	181.238	182.654	184.667	184.643	12.4586	150.055	106.37	186.154	182.382	184.108	182.058	179.507	41.4118	89.5017	170.284	168.139	170.019	167.404	169.348	6.61472	26.7309	161.388	169.312	173.298	171.815	175.55	173.383	24.5059
85	84	144.501	139.424	181.055	181.195	182.49	184.684	184.548	12.3917	150.353	105.254	186.042	182.436	183.934	182.106	179.575	41.377	89.131	170.244	167.866	169.954	167.316	169.287	6.58361	26.765	161.219	169.259	173.217	172.013	175.597	173.377	24.4395
86	85	144.45	139.064	181.076	181.16	182.33	184.684	184.436	12.3185	150.687	104.013	185.863	182.503	183.957	182.174	179.649	41.3479	88.7616	170.219	167.614	169.891	167.222	169.23	6.56239	26.7943	161.088	169.211	173.156	172.214	175.64	173.37	24.3563
87	86	144.375	138.695	181.09	181.133	182.177	184.664	184.311	12.2405	151.046	102.78	185.693	182.579	183.75	182.268	179.733	41.323	88.41	170.212	167.38	169.823	167.12	169.161	6.54826	26.8142	160.957	169.157	173.122	172.416	175.674	173.364	24.2519
88	87	144.279	138.32	181.097	181.112	182.034	184.633	184.177	12.1593	151.387	101.443	185.385	182.658	183.869	182.317	179.833	41.2949	88.0626	170.224	167.363	169.768	167.014	169.083	6.53589	26.8244	160.807	169.085	173.116	172.619	175.708	173.423	24.1303
89	88	144.163	137.939	181.103	181.097	181.904	184.592	184.038	12.0767	151.67	100.246	185.079	182.73	183.919	182.338	179.943	41.267	87.6992	170.259	167.16	169.724	166.892	168.999	6.52343	26.8136	160.583	168.989	173.134	172.822	175.748	173.421	24.0002
90	89	144.034	137.556	181.108	181.085	181.781	184.54	183.886	11.9942	151.902	99.2607	184.828	182.798	183.826	182.349	180.054	41.2412	87.3217	170.321	166.97	169.811	166.758	168.913	6.51129	26.7888	160.364	168.865	173.172	173.025	175.812	173.419	23.8679
91	90	143.895	137.172	181.112	181.077	181.666	184.473	183.731	11.9131	152.051	98.8709	184.6	182.871	183.777	182.351	180.167	41.2181	86.9346	170.409	166.99	169.887	166.612	168.83	6.50012	26.7457	160.128	168.713	173.225	173.227	175.898	173.415	23.7382
92	91	143.746	136.787	181.114	181.071	181.562	184.388	183.577	11.8348	152.119	98.5368	184.405	182.946	183.804	182.319	180.28	41.1962	86.5436	170.526	167.021	169.954	166.461	168.754	6.49275	26.6989	159.854	168.532	173.286	173.428	175.998	173.412	23.6121
93	92	143.585	136.403	181.111	181.067	181.47	184.29	183.482	11.7601	152.099	98.2754	184.262	183.051	183.896	182.244	180.395	41.1743	86.1363	170.673	167.06	169.866	166.305	168.687	6.49198	26.6347	159.471	168.325	173.349	173.628	176.098	173.408	23.4845
94	93	143.421	136.02	181.092	181.064	181.391	184.18	183.384	11.6895	152.034	97.804	184.149	183.166	183.62	182.153	180.514	41.1551	85.721	170.85	167.507	169.779	166.149	168.632	6.49641	26.5661	159.049	168.096	173.41	173.825	176.192	173.405	23.3536
95	94	143.252	135.639	181.042	181.063	181.327	184.067	183.279	11.6234	151.943	97.6897	184.074	183.043	183.806	182.03	180.635	41.1389	85.3118	171.057	167.96	169.703	165.993	168.585	6.50515	26.4918	158.602	167.864	173.461	174.019	176.272	173.403	23.2296
96	95	143.079	135.258	181.003	181.062	181.277	183.964	183.168	11.5616	151.875	97.897	184.006	182.906	183.94	181.89	180.75	41.1277	84.8857	171.292	168.217	169.636	165.838	168.543	6.51967	26.4238	158.145	167.642	173.496	174.209	176.346	173.4	23.1261
97	96	142.897	134.878	180.985	181.062	181.241	183.875	183.051	11.5038	151.877	97.9642	183.892	182.755	183.876	181.743	180.851	41.13	84.4517	171.554	168.274	169.578	165.684	168.5	6.54157	26.3597	157.654	167.442	173.512	174.393	176.398	173.397	23.05
98	97	142.705	134.499	180.992	181.062	181.218	183.799	182.929	11.4493	151.952	98.0413	183.82	182.59	184.08	181.581	180.944	41.143	84.0098	171.839	168.53	169.538	165.539	168.463	6.57056	26.3126	157.193	167.262	173.513	174.571	176.42	173.393	23.0006
99	98	142.498	134.123	181.006	181.064	181.205	183.728	182.804	11.3971	152.071	97.8681	183.799	182.412	183.985	181.437	181.027	41.1628	83.56	172.143	168.656	169.498	165.401	168.429	6.60708	26.2672	156.714	167.102	173.502	174.741	176.406	173.388	22.9712
100	99	142.272	133.75	181.026	181.066	181.2	183.661	182.677	11.3463	152.212	97.8489	183.723	182.221	183.97	181.297	181.106	41.1902	83.1304	172.462	168.76	169.462	165.274	168.392	6.65013	26.2258	156.271	166.964	173.484	174.903	176.361	173.383	22.9594
101	100	142.031	133.38	181.049	181.069	181.201	183.605	182.549	11.2957	152.365	97.7351	183.676	182.018	184.079	181.179	181.18	41.2213	82.6976	172.79	168.846	169.306	165.154	168.367	6.69417	26.1793	155.861	166.848	173.464	175.057	176.286	173.377	22.9659
102	101	141.777	133.013	181.064	181.072	181.207	183.55	182.42	11.2439	152.505	97.7244	183.643	181.803	184.104	181.073	181.244	41.256	82.2713	173.123	169.318	169.159	165.039	168.349	6.73477	26.1388	155.524	166.752	173.446	175.2	176.183	173.37	22.9892
103	102	141.504	132.738	181.078	181.077	181.222	183.501	182.286	11.1896	152.61	97.6641	183.611	181.578	184.038	181.005	181.296	41.2897	81.8685	173.457	169.78	169.025	164.927	168.335	6.77161	26.1007	155.192	166.674	173.434	175.33	176.056	173.364	23.0224
104	103	141.217	132.106	181.092	181.083	181.246	183.452	182.153	11.1318	152.674	97.5895	183.572	181.344	183.907	180.976	181.333	41.3277	81.4708	173.786	170.163	168.901	164.819	168.322	6.80207	26.0703	154.854	166.608	173.432	175.446	175.919	173.423	23.0508
105	104	140.914	131.478	181.112	181.09	181.283	183.405	182.031	11.069	152.698	97.4208	183.497	181.105	183.756	180.95	181.358	41.3628	81.0896	174.106	170.56	168.813	164.712	168.311	6.82233	26.0399	154.523	166.548	173.442	175.543	175.798	173.498	23.0595
106	105	140.602	130.855	181.138	181.097	181.333	183.353	181.911	11.0002	152.672	97.2085	183.423	180.864	183.636	180.94	181.37	41.3944	80.7235	174.413	170.97	168.746	164.607	168.305	6.8315	26.0119	154.236	166.492	173.465	175.619	175.705	173.564	23.0375
107	106	140.286	130.237	181.152	181.106	181.392	183.29	181.792	10.9243	152.643	96.8319	183.331	180.672	183.516	180.939	181.368	41.4214	80.3918	174.7	171.19	168.704	164.511	168.304	6.82772	25.9866	153.948	166.44	173.496	175.674	175.639	173.621	22.9854
108	107	139.971	129.628	181.142	181.115	181.46	183.205	181.673	10.7496	152.61	96.4258	183.221	180.505	183.381	180.95	181.35	41.4472	80.0989	174.966	171.421	168.686	164.425	168.31	6.80621	25.9712	153.674	166.393	173.529	175.707	175.576	173.668	22.9079
109	108	139.664	129.028	181.116	181.126	181.535	183.109	181.554	10.566	152.564	96.0632	183.095	180.337	183.189	180.978	181.314	41.4689	79.7768	175.207	171.66	168.685	164.334	168.322	6.76532	25.9672	153.385	166.35	173.558	175.717	175.521	173.705	22.799
110	109	139.369	128.524	181.102	181.136	181.615	183.011	181.438	10.3732	152.487	95.6319	182.943	180.17	182.96	181.019	181.263	41.4874	79.4559	175.42	171.907	168.688	164.237	168.343	6.7061	25.9731	153.087	166.313	173.576	175.706	175.471	173.73	22.6441
111	110	139.09	128.025	181.093	181.147	181.7	182.907	181.327	10.2613	152.383	95.0558	182.759	180.005	182.708	181.068	181.198	41.5037	79.1406	175.605	172.16	168.694	164.144	168.373	6.62911	25.9846	152.775	166.284	173.582	175.672	175.429	173.753	22.4352
112	111	138.837	127.531	181.1	181.158	181.79	182.794	181.22	10.1392	152.257	94.3872	182.555	179.842	182.472	181.117	181.124	41.5187	78.8081	175.762	172.417	168.706	164.053	168.405	6.53566	25.9991	152.502	166.267	173.577	175.619	175.39	173.777	22.1726
113	112	138.612	127.05	181.121	181.169	181.87	182.692	181.118	10.0064	152.098	93.7812	182.34	179.683	182.264	181.161	181.041	41.5303	78.4801	175.891	172.674	168.713	163.967	168.44	6.42945	26.0163	152.265	166.264	173.563	175.549	175.359	173.802	21.863
114	113	138.42	126.578	181.15	181.179	181.921	182.601	181.018	9.85961	151.901	93.2569	182.108	179.529	182.073	181.202	180.951	41.5458	78.1633	175.992	172.93	168.714	163.885	168.479	6.31437	26.0407	152.044	166.277	173.543	175.467	175.329	173.826	21.5198
115	114	138.26	126.473	181.181	181.19	181.948	182.504	180.92	9.69862	151.671	92.7824	181.867	179.385	181.883	181.237	180.855	41.5641	77.838	176.067	173.182	168.716	163.813	168.521	6.19314	26.0709	151.8	166.308	173.52	175.375	175.29	173.847	21.1577
116	115	138.131	126.374	181.205	181.2	181.934	182.395	180.822	9.52012	151.43	92.2015	181.625	179.251	181.705	181.263	180.754	41.587	77.487	176.117	173.427	168.697	163.754	168.579	6.06993	26.1002	151.577	166.359	173.497	175.278	175.231	173.864	20.7847
117	116	138.032	126.282	181.227	181.209	181.881	182.283	180.78	9.3246	151.15	91.5694	181.384	179.13	181.539	181.276	180.653	41.6154	77.0985	176.144	173.662	168.653	163.708	168.626	5.94934	26.1273	151.415	166.428	173.475	175.176	175.143	173.874	20.4066
118	117	137.958	126.205	181.249	181.217	181.789	182.177	180.727	9.1217	150.827	90.9314	181.137	179.022	181.399	181.273	180.553	41.6558	76.7195	176.15	173.885	168.587	163.66	168.658	5.83362	26.1353	151.269	166.512	173.457	175.072	175.051	173.878	20.0353
119	118	137.9	126.138	181.277	181.224	181.657	182.081	180.656	9.00413	150.488	90.2801	180.891	178.927	181.286	181.251	180.455	41.7112	76.3229	176.137	174.096	168.506	163.608	168.675	5.72454	26.1313	151.158	166.606	173.442	174.967	174.962	173.873	19.6888
120	119	137.838	126.08	181.304	181.231	181.487	181.982	180.568	8.88284	150.16	89.5729	180.641	178.843	181.199	181.211	180.36	41.783	75.8992	176.109	174.293	168.392	163.561	168.674	5.62439	26.1171	151.081	166.705	173.428	174.86	174.889	173.847	19.3816
121	120	137.777	125.94	181.317	181.236	181.278	181.877	180.465	8.76011	149.806	88.9597	180.374	178.771	181.125	181.152	180.267	41.8693	75.4705	176.067	174.476	168.259	163.519	168.655	5.53283	26.1165	151.097	166.803	173.413	174.754	174.829	173.823	19.1222
122	121	137.703	125.9	181.315	181.241	181.033	181.775	180.349	8.54729	149.468	88.3025	180.104	178.661	181.07	181.074	180.178	41.97	75.0235	176.014	174.647	168.114	163.467	168.615	5.44764	26.1247	151.178	166.896	173.393	174.65	174.784	173.799	18.9089
123	122	137.594	125.875	181.29	181.246	180.749	181.67	180.223	8.33781	149.168	87.6964	179.845	178.545	181.014	180.978	180.091	42.0838	74.5304	175.954	174.805	167.962	163.413	168.556	5.36707	26.1367	151.33	166.983	173.365	174.545	174.759	173.775	18.7351
124	123	137.394	125.86	181.259	181.249	180.451	181.545	180.095	8.1342	148.888	87.1736	179.589	178.443	180.961	180.862	180.009	42.2122	74.0511	175.888	174.954	167.814	163.358	168.475	5.28963	26.1549	151.57	167.061	173.328	174.438	174.76	173.75	18.6006
125	124	137.268	125.765	181.233	181.251	180.157	181.388	179.923	7.94206	148.573	86.9269	179.357	178.354	180.909	180.727	179.931	42.3564	73.6061	175.819	175.095	167.674	163.301	168.374	5.21345	26.1849	151.865	167.126	173.282	174.327	174.784	173.726	18.5095
126	125	137.058	125.68	181.215	181.253	179.873	181.215	179.808	7.76387	148.295	86.7218	179.143	178.369	180.857	180.573	179.859	42.5136	73.2139	175.749	175.232	167.543	163.227	168.282	5.13769	26.2261	152.172	167.179	173.226	174.211	174.835	173.692	18.4628
127	126	136.752	125.605	181.211	181.253	179.607	181.022	179.652	7.60546	148.046	86.455	178.941	178.438	180.817	180.402	179.793	42.6805	72.8526	175.681	175.366	167.419	163.144	168.157	5.06256	26.3	152.512	167.223	173.161	174.089	174.904	173.643	18.4572
128	127	136.05	125.538	181.21	181.253	179.358	180.802	179.484	7.46893	147.766	86.3523	178.752	178.492	180.777	180.212	179.734	42.8563	72.5455	175.616	175.488	167.309	163.053	168.027	4.98906	26.4067	152.885	167.261	173.085	173.963	174.939	173.581	18.4895
129	128	135.68	125.466	181.205	181.253	179.126	180.554	179.275	7.35054	147.465	86.2367	178.593	178.534	180.73	180.005	179.683	43.041	72.2994	175.556	175.601	167.213	162.959	167.894	4.91781	26.546	153.276	167.294	173.003	173.835	174.91	173.504	18.5544
130	129	134.377	125.389	181.186	181.253	178.911	180.299	178.996	7.25136	147.121	86.2247	178.469	178.545	180.673	179.781	179.641	43.2361	72.1127	175.502	175.707	167.127	162.865	167.818	4.84987	26.6874	153.588	167.322	172.916	173.704	174.835	173.413	18.6474
131	130	134.188	125.31	181.15	181.252	178.711	180.044	178.805	7.17573	146.75	86.1641	178.37	178.528	180.599	179.541	179.608	43.4399	71.9973	175.456	175.807	167.075	162.78	167.741	4.78793	26.8234	153.816	167.343	172.828	173.572	174.723	173.309	18.7713
132	131	133.906	125.232	181.099	181.25	178.523	179.792	178.58	7.12384	146.308	86.0707	178.288	178.482	180.522	179.286	179.584	43.6511	71.9883	175.418	175.892	167.056	162.705	167.664	4.73426	26.9537	153.936	167.351	172.738	173.439	174.595	173.192	18.9291
133	132	133.634	125.069	181.039	181.247	178.348	179.535	178.329	7.08696	145.885	85.7757	178.22	178.415	180.447	179.018	179.568	43.8649	72.0251	175.387	175.973	167.07	162.648	167.589	4.6892	27.0738	153.959	167.329	172.654	173.306	174.465	173.063	19.1141
134	133	133.378	124.897	180.971	181.238	178.197	179.279	178.096	7.06407	145.423	85.5193	178.161	178.35	180.38	178.739	179.557	44.0762	72.0793	175.365	176.053	167.117	162.589	167.589	4.65197	27.1884	153.887	167.278	172.573	173.175	174.338	172.923	19.3144
135	134	133.124	124.722	180.878	181.222	178.057	179.031	177.879	7.05415	144.942	85.2224	178.106	178.284	180.313	178.451	179.549	44.2829	72.1128	175.351	176.131	167.198	162.542	167.589	4.62102	27.2973	153.722	167.194	172.497	173.049	174.214	172.772	19.5204
136	135	132.86	124.549	180.75	181.193	177.926	178.795	177.649	7.05584	144.467	84.9546	178.06	178.213	180.211	178.155	179.541	44.4823	72.1471	175.346	176.207	167.315	162.508	167.589	4.59404	27.4008	153.47	167.082	172.421	172.933	174.094	172.612	19.7228
137	136	132.615	124.385	180.59	181.152	177.774	178.569	177.401	7.06791	144.013	84.6043	178.018	178.134	180.083	177.855	179.529	44.6701	72.1689	175.349	176.293	167.469	162.534	167.559	4.56921	27.4965	153.142	166.935	172.345	172.829	174.016	172.443	19.9146
138	137	132.388	124.238	180.402	181.096	177.616	178.358	177.135	7.08879	143.57	84.3359	177.976	178.033	179.918	177.553	179.509	44.8406	72.177	175.362	176.389	167.662	162.576	167.531	4.54599	27.5861	152.75	166.748	172.269	172.737	173.988	172.267	20.0947
139	138	132.176	124.105	180.192	181.021	177.446	178.169	176.841	7.11681	143.173	83.9966	177.935	177.914	179.731	177.252	179.478	44.9913	72.167	175.384	176.493	167.896	162.627	167.504	4.52392	27.6762	152.331	166.506	172.201	172.655	174.007	172.085	20.2634
140	139	131.975	123.998	179.975	180.928	177.275	177.998	176.562	7.14715	142.799	83.8461	177.883	177.78	179.532	176.956	179.43	45.1232	72.1197	175.417	176.603	168.171	162.687	167.479	4.50206	27.7776	151.9	166.197	172.149	172.582	174.046	171.898	20.4167
141	140	131.787	123.92	179.754	180.818	177.11	177.826	176.199	7.17806	142.477	83.7247	177.844	177.536	179.325	176.666	179.363	45.2374	72.0312	175.461	176.718	168.487	162.755	167.4	4.47999	27.8869	151.505	165.814	172.124	172.516	174.086	171.707	20.5462
142	141	131.607	123.875	179.531	180.698	176.957	177.649	175.848	7.2044	142.114	83.8691	177.831	177.23	179.112	176.384	179.273	45.342	71.9208	175.518	176.834	168.751	162.822	167.324	4.45779	27.9974	151.087	165.387	172.123	172.455	174.112	171.515	20.6451
143	142	131.434	123.865	179.297	180.576	176.826	177.458	175.485	7.22465	141.808	83.9617	177.828	176.933	178.876	176.115	179.159	45.4418	71.8051	175.588	176.961	169.051	162.968	167.253	4.43517	28.0968	150.619	164.942	172.141	172.397	174.133	171.322	20.7078
144	143	131.265	123.887	179.043	180.448	176.721	177.255	175.138	7.24624	141.49	84.0571	177.82	176.641	178.619	175.858	179.018	45.5409	71.7294	175.672	177.098	169.292	163.134	167.186	4.41201	28.1835	150.057	164.5	172.174	172.339	174.161	171.131	20.7298
145	144	131.099	123.947	178.766	180.318	176.624	177.032	174.911	7.26859	141.098	84.2444	177.791	176.37	178.347	175.618	178.849	45.6403	71.6884	175.768	177.241	169.556	163.322	167.049	4.38756	28.2451	149.406	164.063	172.226	172.277	174.205	170.943	20.7085
146	145	130.932	124.034	178.471	180.186	176.535	176.787	174.544	7.29103	140.718	84.3833	177.736	176.122	178.062	175.394	178.653	45.7439	71.6923	175.875	177.39	169.836	163.526	166.918	4.35879	28.2813	148.618	163.635	172.299	172.205	174.262	170.761	20.6416
147	146	130.76	124.146	178.159	180.053	176.444	176.52	174.154	7.31322	140.314	84.4912	177.642	175.901	177.8	175.189	178.428	45.8563	71.7444	175.993	177.556	170.032	163.738	166.793	4.32265	28.2862	147.681	163.218	172.394	172.12	174.322	170.587	20.5286
148	147	130.583	124.276	177.823	179.915	176.37	176.23	173.814	7.33465	139.923	84.5824	177.514	175.705	177.547	175.004	178.177	45.9782	71.8434	176.117	177.705	170.223	163.92	166.673	4.2784	28.2698	146.562	162.824	172.505	172.017	174.372	170.424	20.3704
149	148	130.402	124.415	177.458	179.776	176.305	175.92	173.496	7.35493	139.538	84.4739	177.36	175.507	177.296	174.837	177.903	46.1083	72.0113	176.244	177.812	170.4	164.106	166.556	4.2263	28.2227	145.271	162.461	172.622	171.896	174.411	170.273	20.1687
150	149	130.217	124.566	177.064	179.632	176.272	175.595	173.148	7.37363	139.158	84.3655	177.176	175.314	177.042	174.69	177.607	46.2389	72.2023	176.37	177.867	170.461	164.304	166.445	4.16708	28.152	143.787	162.135	172.738	171.758	174.447	170.137	19.9266
151	150	130.023	124.722	176.625	179.485	176.252	175.256	172.818	7.39025	138.763	84.1437	176.964	175.127	176.782	174.56	177.296	46.3614	72.4222	176.49	177.874	170.577	164.512	166.337	4.10269	28.0695	142.21	161.839	172.861	171.6	174.493	170.018	19.6498
152	151	129.819	124.876	176.151	179.322	176.236	174.904	172.503	7.40419	138.324	83.8955	176.735	174.937	176.514	174.447	176.972	46.4748	72.6634	176.599	177.821	170.648	164.724	166.236	4.03596	27.9898	140.6	161.56	172.995	171.425	174.555	169.92	19.3461
153	152	129.602	125.023	175.649	179.133	176.225	174.543	172.226	7.41493	137.842	83.7406	176.482	174.746	176.244	174.348	176.639	46.5789	72.9021	176.691	177.729	170.757	164.939	166.142	3.96898	27.909	139.192	161.285	173.14	171.231	174.617	169.843	19.0242
154	153	129.37	125.155	175.126	178.908	176.211	174.172	171.996	7.42201	137.394	83.5211	176.22	174.555	175.98	174.261	176.303	46.6801	73.1235	176.761	177.627	170.808	165.081	166.057	3.90505	27.836	137.8	161.013	173.287	171.021	174.659	169.789	18.6928
155	154	129.123	125.274	174.593	178.648	176.18	173.792	171.832	7.42503	136.866	83.4123	175.948	174.362	175.729	174.183	175.97	46.7807	73.3121	176.806	177.553	170.982	165.242	165.983	3.84856	27.7719	136.468	160.755	173.433	170.8	174.685	169.761	18.3633
156	155	128.862	125.376	174.057	178.351	176.13	173.407	171.725	7.42371	136.291	83.3413	175.664	174.168	175.483	174.111	175.644	46.8964	73.4747	176.823	177.504	171.186	165.397	165.923	3.80216	27.7331	135.055	160.522	173.578	170.576	174.681	169.758	18.048
157	156	128.583	125.464	173.521	178.007	176.075	173.027	171.659	7.41788	135.634	83.3191	175.369	173.976	175.245	174.042	175.33	47.0307	73.596	176.81	177.48	171.332	165.546	165.879	3.7664	27.712	133.759	160.32	173.72	170.355	174.64	169.782	17.7564
158	157	128.287	125.538	172.992	177.61	176.041	172.647	171.638	7.40754	134.966	83.328	175.086	173.774	175.01	173.973	175.032	47.1853	73.6678	176.766	177.48	171.608	165.695	165.854	3.74048	27.7181	132.579	160.162	173.86	170.144	174.536	169.833	17.4938
159	158	127.971	125.598	172.475	177.169	176.018	172.272	171.646	7.39279	134.182	83.4102	174.822	173.556	174.786	173.902	174.752	47.3542	73.7579	176.695	177.504	171.839	165.847	165.85	3.72234	27.7431	131.67	160.058	174.002	169.946	174.364	169.911	17.2615
160	159	127.638	125.644	171.977	176.68	175.982	171.903	171.624	7.37389	133.327	83.5978	174.601	173.314	174.573	173.829	174.491	47.5387	73.847	176.597	177.522	172.037	166.045	165.87	3.71052	27.7599	130.987	160.016	174.148	169.764	174.125	170.014	17.0566
161	160	127.289	125.676	171.503	176.148	175.924	171.541	171.656	7.3512	132.469	83.7434	174.421	173.049	174.378	173.752	174.25	47.7371	73.9443	176.48	177.535	172.304	166.253	165.913	3.70593	27.7599	130.457	160.032	174.296	169.601	173.821	170.142	16.8732
162	161	126.926	125.696	171.069	175.575	175.843	171.191	171.653	7.32521	131.617	83.7813	174.276	172.779	174.2	173.67	174.031	47.9452	74.0631	176.348	177.544	172.474	166.472	165.981	3.71071	27.7438	129.672	160.105	174.44	169.456	173.475	170.292	16.7058
163	162	126.552	125.703	170.668	174.975	175.735	170.859	171.628	7.29646	130.768	83.7253	174.173	172.5	174.035	173.584	173.833	48.1568	74.2203	176.208	177.549	172.652	166.713	166.073	3.72603	27.7304	128.638	160.229	174.58	169.332	173.151	170.462	16.5524
164	163	126.167	125.7	170.302	174.348	175.592	170.543	171.556	7.26554	130.006	83.5442	174.099	172.221	173.873	173.495	173.653	48.3683	74.4329	176.068	177.552	172.852	166.977	166.189	3.75266	27.7139	127.365	160.404	174.716	169.224	172.871	170.649	16.4106
165	164	125.776	125.688	169.966	173.701	175.412	170.244	171.498	7.23307	129.162	83.4754	174.06	171.927	173.709	173.404	173.489	48.5784	74.6931	175.936	177.564	173.085	167.256	166.329	3.79139	27.6867	126.075	160.63	174.85	169.131	172.635	170.849	16.2769
166	165	125.381	125.668	169.652	173.037	175.199	169.965	171.434	7.19965	128.415	83.359	174.055	171.622	173.532	173.314	173.338	48.7848	75.0221	175.818	177.585	173.27	167.563	166.491	3.84202	27.646	124.743	160.905	174.983	169.045	172.457	171.059	16.1487
167	166	124.984	125.642	169.358	172.363	174.967	169.707	171.385	7.17492	127.652	83.2781	174.046	171.345	173.347	173.227	173.198	48.9858	75.4188	175.72	177.619	173.417	167.863	166.674	3.90258	27.5967	123.383	161.226	175.116	168.961	172.346	171.275	16.0243
168	167	124.589	125.612	169.085	171.692	174.695	169.464	171.339	7.1412	126.914	83.235	174.041	171.072	173.155	173.144	173.067	49.1777	75.8495	175.647	177.667	173.62	168.153	166.877	3.97026	27.543	121.838	161.586	175.245	168.873	172.294	171.492	15.9034
169	168	124.197	125.578	168.83	171.034	174.356	169.25	171.284	7.10802	126.284	83.0926	174.016	170.837	172.946	173.067	172.942	49.361	76.3321	175.603	177.734	173.79	168.44	167.099	4.04001	27.5068	120.184	161.964	175.36	168.782	172.291	171.705	15.7867
170	169	123.81	125.544	168.594	170.386	173.968	169.072	171.248	7.07573	125.553	83.0353	173.953	170.655	172.729	172.997	172.82	49.5372	76.8717	175.587	177.814	174.015	168.72	167.337	4.10436	27.485	118.409	162.348	175.453	168.687	172.299	171.911	15.6725
171	170	123.423	125.51	168.368	169.752	173.546	168.925	171.144	7.06281	124.798	83.0478	173.866	170.487	172.489	172.937	172.7	49.7092	77.4586	175.6	177.912	174.288	168.948	167.59	4.15554	27.4775	116.707	162.722	175.521	168.593	172.281	172.105	15.5596
172	171	123.038	125.479	168.148	169.138	173.085	168.804	171.006	7.05131	123.978	83.1346	173.756	170.331	172.214	172.886	172.58	49.8769	78.0929	175.639	178.019	174.601	169.162	167.858	4.18699	27.4713	115.241	163.082	175.566	168.5	172.194	172.281	15.4495
173	172	122.653	125.452	167.92	168.541	172.605	168.709	170.887	7.0414	123.071	83.2708	173.618	170.204	171.92	172.846	172.458	50.0404	78.7615	175.701	178.136	174.942	169.359	168.137	4.19425	27.4657	114.036	163.412	175.588	168.412	172.039	172.437	15.3466
174	173	122.266	125.429	167.696	167.956	172.119	168.634	170.804	7.03327	122.283	83.3468	173.438	170.131	171.61	172.816	172.335	50.1985	79.4566	175.78	178.252	175.3	169.578	168.424	4.17563	27.4578	113.018	163.718	175.583	168.332	171.83	172.568	15.2561
175	174	121.877	125.413	167.47	167.39	171.637	168.579	170.73	7.02706	121.494	83.4292	173.214	170.117	171.293	172.795	172.214	50.352	80.1619	175.87	178.368	175.661	169.817	168.717	4.13161	27.4357	111.942	163.988	175.55	168.263	171.585	172.67	15.1827
176	175	121.481	125.405	167.254	166.844	171.16	168.542	170.674	7.02296	120.728	83.5035	172.976	170.138	170.954	172.779	172.095	50.5044	80.8731	175.966	178.498	176.013	170.073	169.013	4.06468	27.3922	110.812	164.218	175.49	168.211	171.317	172.741	15.1282
177	176	121.08	125.403	167.055	166.317	170.714	168.52	170.668	7.02118	120.065	83.5232	172.717	170.226	170.691	172.769	171.98	50.6632	81.5849	176.062	178.638	176.344	170.303	169.306	3.9788	27.3324	109.654	164.386	175.408	168.178	171.029	172.779	15.0871
178	177	120.673	125.41	166.877	165.811	170.291	168.503	170.666	7.01284	119.234	83.6123	172.451	170.35	170.478	172.76	171.872	50.8325	82.2991	176.152	178.786	176.643	170.445	169.594	3.87916	27.2639	108.427	164.497	175.31	168.167	170.721	172.78	15.0476
179	178	120.262	125.424	166.717	165.323	169.91	168.484	170.74	7.00731	118.472	83.6733	172.204	170.474	170.287	172.752	171.774	51.0142	82.9884	176.233	178.967	176.901	170.628	169.874	3.77145	27.1891	107.158	164.554	175.203	168.178	170.418	172.746	15.0012
180	179	119.851	125.444	166.573	164.849	169.575	168.454	170.703	7.01396	117.726	83.6889	171.956	170.647	170.01	172.739	171.69	51.209	83.6432	176.302	179.174	177.111	170.839	170.141	3.66146	27.1126	105.893	164.578	175.089	168.206	170.153	172.675	14.9437
181	180	119.44	125.469	166.448	164.395	169.268	168.411	170.663	7.01488	116.994	83.7194	171.71	170.853	169.74	172.72	171.623	51.4183	84.2504	176.359	179.392	177.269	170.899	170.394	3.55518	27.0399	104.769	164.593	174.959	168.249	169.929	172.567	14.8694
182	181	119.027	125.498	166.342	163.961	168.993	168.337	170.608	7.00121	116.442	83.7595	171.482	171.06	169.499	172.692	171.575	51.6453	84.827	176.404	179.615	177.373	170.914	170.632	3.45809	26.972	103.754	164.625	174.804	168.301	169.735	172.424	14.7734
183	182	118.61	125.529	166.25	163.546	168.749	168.243	170.587	6.99133	115.804	83.8443	171.272	171.275	169.317	172.652	171.55	51.887	85.3722	176.441	179.824	177.421	170.969	170.854	3.37463	26.9086	102.828	164.668	174.625	168.359	169.556	172.248	14.6557
184	183	118.191	125.561	166.176	163.149	168.524	168.123	170.543	6.98531	115.128	83.9461	171.082	171.48	169.153	172.6	171.547	52.1412	85.8744	176.473	179.998	177.415	171.063	171.062	3.30866	26.858	101.974	164.71	174.425	168.418	169.402	172.041	14.5173
185	184	117.768	125.593	166.102	162.776	168.309	167.976	170.429	6.97402	114.453	84.1095	170.924	171.645	169.028	172.535	171.568	52.4022	86.3415	176.506	180.145	177.369	171.152	171.254	3.26316	26.8311	101.187	164.744	174.209	168.473	169.275	171.805	14.3568
186	185	117.34	125.622	166.021	162.429	168.03	167.792	170.403	6.96632	113.695	84.3227	170.772	171.816	168.924	172.456	171.61	52.6654	86.8014	176.546	180.269	177.287	171.236	171.432	3.23959	26.8256	100.442	164.774	173.973	168.519	169.172	171.543	14.1709
187	186	116.904	125.65	165.921	162.102	167.782	167.58	170.384	6.96186	112.994	84.58	170.61	172	168.814	172.366	171.674	52.9269	87.2537	176.602	180.377	177.183	171.098	171.599	3.23853	26.8319	99.7252	164.807	173.715	168.551	169.088	171.259	13.9568
188	187	116.458	125.675	165.789	161.8	167.521	167.35	170.317	6.96007	112.237	84.8959	170.464	172.129	168.537	172.264	171.757	53.1849	87.7413	176.68	180.477	177.063	170.969	171.756	3.25918	26.8512	99.0513	164.847	173.435	168.56	169.015	170.956	13.713
189	188	116.002	125.698	165.614	161.52	167.306	167.098	170.199	6.96022	111.406	85.2774	170.34	172.174	168.215	172.155	171.854	53.4381	88.2852	176.787	180.591	176.934	170.969	171.906	3.29867	26.8713	98.456	164.887	173.142	168.544	168.947	170.637	13.437
190	189	115.538	125.721	165.389	161.257	167.025	166.841	170.044	6.97055	110.68	85.7036	170.217	172.149	167.876	172.04	171.961	53.6851	88.8963	176.897	180.716	176.813	170.969	172.052	3.35278	26.8865	97.83	164.919	172.852	168.498	168.875	170.306	13.1286
191	190	115.072	125.745	165.115	161.014	166.729	166.584	169.864	6.97189	109.811	86.1321	170.075	172.049	167.876	171.923	172.074	53.9236	89.5472	177.014	180.825	176.702	170.969	172.195	3.41583	26.8964	97.1728	164.936	172.577	168.423	168.82	169.965	12.794
192	191	114.608	125.771	164.786	160.79	166.506	166.312	169.661	6.98139	109.017	86.575	169.937	171.832	167.876	171.807	172.189	54.1596	90.2413	177.137	180.931	176.606	171.147	172.334	3.48064	26.9105	96.4531	164.938	172.319	168.319	168.78	169.617	12.4455
193	192	114.147	125.803	164.408	160.58	166.189	166.053	169.46	6.9889	108.224	86.9998	169.798	171.604	167.876	171.695	172.3	54.3959	91.0156	177.267	181.035	176.528	171.391	172.471	3.53993	26.927	95.7628	164.939	172.076	168.188	168.753	169.265	12.0963
194	193	113.696	125.841	163.991	160.389	165.807	165.808	169.307	6.99345	107.371	87.329	169.667	171.372	167.876	171.589	172.404	54.6329	91.8571	177.405	181.098	176.47	171.616	172.607	3.58717	26.9302	95.1205	164.953	171.848	168.036	168.722	168.912	11.7535
195	194	113.259	125.887	163.529	160.218	165.331	165.565	169.266	6.99414	106.557	87.5885	169.516	171.07	167.876	171.493	172.497	54.8686	92.7405	177.549	181.11	176.437	171.82	172.741	3.61663	26.9158	94.5396	164.991	171.642	167.868	168.689	168.559	11.4214
196	195	112.837	125.944	163.043	160.063	164.795	165.331	169.287	6.99933	105.825	87.7983	169.399	170.746	167.876	171.408	172.575	55.0989	93.6554	177.674	181.087	176.417	172.002	172.873	3.62301	26.8821	94.0156	165.054	171.459	167.694	168.641	168.21	11.1058
197	196	112.432	126.01	162.549	159.916	164.3	165.138	169.307	6.99943	105.138	87.96	169.295	170.366	167.876	171.334	172.635	55.3209	94.5642	177.774	181.031	176.414	172.161	173.004	3.60318	26.8238	93.5103	165.138	171.295	167.523	168.586	167.866	10.8144
198	197	112.04	126.088	162.055	159.776	163.716	164.964	169.266	6.99414	104.487	88.0818	169.224	169.963	167.913	171.272	172.678	55.5351	95.4431	177.843	180.96	176.42	172.514	173.135	3.55715	26.7553	92.9842	165.238	171.148	167.364	168.505	167.529	10.553
199	198	111.658	126.175	161.576	159.643	163.175	164.8	169.229	6.98342	103.658	88.0979	169.182	169.501	168.106	171.22	172.702	55.7433	96.2776	177.875	180.89	176.438	172.83	173.263	3.48642	26.6784	92.4004	165.345	171.011	167.222	168.405	167.202	10.3268
200	199	111.282	126.27	161.13	159.506	162.614	164.658	169.193	6.96748	102.973	88.1444	169.108	169.077	168.215	171.176	172.709	55.9452	97.0834	177.863	180.813	176.456	173.111	173.389	3.39392	26.5972	91.7606	165.453	170.877	167.099	168.255	166.886	10.1407
201	200	110.906	126.372	160.729	159.36	161.966	164.536	169.102	6.94677	102.333	88.2095	168.993	168.646	168.31	171.139	172.699	56.1363	97.8721	177.865	180.722	176.463	173.358	173.511	3.28517	26.5039	91.1617	165.556	170.739	166.994	168.065	166.583	9.99375
202	201	110.527	126.478	160.37	159.214	161.39	164.417	169.016	6.92195	101.74	88.3103	168.944	168.159	168.221	171.107	172.677	56.317	98.5921	177.881	180.623	176.461	173.577	173.628	3.16655	26.4043	90.6352	165.656	170.598	166.908	167.828	166.294	9.87924
203	202	110.139	126.587	160.051	159.058	160.782	164.299	168.96	6.89385	101.141	88.4217	168.843	167.718	168.117	171.077	172.644	56.4917	99.2383	177.91	180.508	176.451	173.774	173.74	3.04383	26.3123	90.1742	165.753	170.459	166.837	167.56	166.023	9.78882
204	203	109.736	126.695	160.002	158.889	160.318	164.178	168.964	6.86345	100.502	88.517	168.644	167.38	167.996	171.045	172.604	56.6631	99.802	177.945	180.368	176.432	173.954	173.845	2.9229	26.2396	89.7353	165.852	170.323	166.779	167.256	165.771	9.71786
205	204	109.314	126.801	159.951	158.712	159.896	164.039	169.026	6.83178	99.8146	88.5708	168.499	167.082	167.847	171.007	172.563	56.8376	100.285	177.976	180.209	176.402	174.121	173.944	2.80989	26.2025	89.3121	165.948	170.19	166.73	166.956	165.539	9.66236
206	205	108.872	126.903	159.91	158.521	159.602	163.893	169.143	6.79993	99.1324	88.6054	168.378	166.891	167.699	170.962	172.524	57.0196	100.701	177.996	180.046	176.361	174.281	174.036	2.70967	26.2209	88.9879	166.041	170.061	166.684	166.682	165.328	9.6171
207	206	108.413	127.002	159.878	158.311	159.411	163.742	169.315	6.76893	98.3493	88.5913	168.218	166.783	167.523	170.906	172.491	57.2082	101.063	178.039	179.871	176.31	174.44	174.125	2.62489	26.2978	88.7527	166.123	169.932	166.638	166.461	165.14	9.57851
208	207	107.934	127.095	159.848	158.093	159.202	163.56	169.41	6.73976	97.659	89.1985	168.054	166.586	167.341	170.84	172.467	57.4005	101.381	178.116	179.688	176.253	174.603	174.212	2.55635	26.4286	88.5728	166.189	169.805	166.588	166.283	164.976	9.54566
209	208	107.436	127.185	159.827	157.866	158.957	163.353	169.431	6.71327	96.808	89.2443	167.856	166.411	167.157	170.762	172.454	57.5963	101.498	178.221	179.513	176.189	174.77	174.297	2.50314	26.6094	88.3943	166.226	169.682	166.533	166.142	164.836	9.51718
210	209	106.918	127.271	160.002	157.634	158.894	163.135	169.451	6.69018	96.0289	89.3943	167.675	166.257	166.923	170.674	172.454	57.7963	101.73	178.35	179.363	176.113	174.948	174.383	2.46271	26.8308	88.1483	166.234	169.573	166.476	166.023	164.72	9.48952
211	210	106.383	127.357	160.14	157.408	158.804	162.896	169.41	6.671	95.2795	89.0476	167.452	166.119	166.769	170.575	172.468	57.9958	101.954	178.497	179.242	176.044	175.136	174.472	2.43219	27.0975	87.8205	166.209	169.479	166.424	165.928	164.627	9.46118
212	211	105.83	127.443	160.243	157.211	158.734	162.627	169.372	6.65606	94.6475	89.3583	167.214	165.929	166.628	170.47	172.496	58.1883	102.351	178.626	179.149	175.987	175.332	174.567	2.40884	27.4001	87.403	166.157	169.397	166.38	165.864	164.556	9.43106
213	212	105.262	127.533	160.324	157.046	158.61	162.355	169.337	6.64547	93.886	89.5825	166.935	165.753	166.437	170.363	172.538	58.3723	102.605	178.729	179.085	175.949	175.534	174.671	2.38972	27.7264	86.9427	166.077	169.318	166.35	165.831	164.504	9.39348
214	213	104.683	127.627	160.388	156.919	158.579	162.09	169.304	6.63917	93.1234	89.7877	166.624	165.618	166.261	170.261	172.592	58.5441	102.885	178.801	179.05	175.938	175.74	174.786	2.3723	28.0514	86.4768	165.975	169.242	166.337	165.793	164.471	9.34244
215	214	104.096	127.729	160.213	156.859	158.573	161.822	169.274	6.6369	92.2253	89.8521	166.491	165.441	166.095	170.169	172.656	58.7026	103.19	178.851	179.04	175.961	175.947	174.914	2.35518	28.3584	85.9622	165.86	169.166	166.346	165.708	164.452	9.27506
216	215	103.501	127.84	160.264	156.87	158.579	161.587	169.244	6.63825	91.2952	89.8412	166.37	165.263	165.947	170.094	172.728	58.849	103.517	178.891	179.051	176.018	176.153	175.055	2.33705	28.6528	85.4107	165.754	169.097	166.379	165.578	164.446	9.19346
217	216	102.904	127.961	160.305	156.956	158.551	161.395	169.214	6.64268	90.5043	89.9033	166.208	165.258	165.81	170.039	172.807	58.989	103.865	178.928	179.08	176.101	176.352	175.206	2.31638	28.9454	84.8834	165.675	169.041	166.439	165.423	164.449	9.10325
218	217	102.311	128.094	160.337	157.139	158.499	161.235	169.16	6.64959	89.7697	89.9827	166.092	165.28	165.836	170.009	172.89	59.1259	104.202	178.952	179.125	176.217	176.538	175.366	2.29195	29.2558	84.4446	165.641	169.004	166.525	165.269	164.457	9.01033
219	218	101.73	128.237	160.367	157.43	158.423	161.109	169.048	6.65834	88.985	89.9844	166.074	165.165	165.844	170.007	172.979	59.2644	104.543	178.947	179.187	176.363	176.705	175.531	2.26285	29.5888	84.0979	165.654	168.984	166.637	165.093	164.468	8.91843
220	219	101.165	128.393	160.388	157.819	158.433	161.016	168.881	6.6683	88.2287	90.0014	166.006	165.054	165.81	170.038	173.071	59.4105	104.9	178.925	179.266	176.53	176.852	175.7	2.22718	29.956	83.8092	165.717	168.98	166.772	164.893	164.478	8.82843
221	220	100.623	128.558	160.213	158.301	158.169	160.97	168.661	6.6789	87.319	89.9137	165.915	164.892	165.744	170.103	173.166	59.5696	105.281	178.896	179.361	176.722	176.972	175.87	2.18257	30.3487	83.5467	165.829	168.986	166.926	164.661	164.485	8.74023
222	221	100.108	128.734	160.144	158.876	157.959	160.984	168.5	6.68965	86.5674	89.9989	165.862	164.705	165.658	170.203	173.263	59.7393	105.7	178.872	179.473	176.931	177.065	176.037	2.12799	30.7617	83.2998	165.992	169.005	167.093	164.41	164.485	8.65232
223	222	99.6204	128.918	160.158	159.529	157.775	161.047	168.428	6.70017	85.8456	90.1599	165.797	164.583	165.568	170.334	173.362	59.9211	106.149	178.861	179.599	177.141	177.129	176.202	2.064	31.1929	83.0773	166.204	169.039	167.265	164.158	164.477	8.56182
224	223	99.1617	129.109	160.243	160.256	157.601	161.139	168.329	6.71019	85.1827	90.4173	165.714	164.437	165.474	170.495	173.463	60.1133	106.628	178.874	179.721	177.352	177.163	176.361	1.99198	31.636	82.884	166.465	169.092	167.435	163.93	164.457	8.47139
225	224	98.7293	129.306	160.398	161.052	157.262	161.254	168.255	6.71957	84.6224	90.6969	165.614	164.296	165.391	170.68	173.564	60.3151	107.131	178.916	179.834	177.554	177.163	176.512	1.91492	32.0858	82.7072	166.759	169.162	167.594	163.724	164.425	8.38679
226	225	98.3195	129.508	160.698	161.9	156.872	161.397	168.199	6.72822	84.0002	90.9655	165.494	164.13	165.331	170.887	173.665	60.5216	107.659	178.985	179.935	177.739	177.13	176.652	1.83712	32.5343	82.5309	167.071	169.244	167.735	163.525	164.379	8.30916
227	226	97.9286	129.712	160.757	162.784	156.665	161.528	168.16	6.73613	83.3806	91.2179	165.355	164.047	165.279	171.108	173.764	60.7264	108.241	179.08	180.021	177.908	177.066	176.78	1.76257	32.9663	82.3413	167.385	169.337	167.848	163.338	164.319	8.23583
228	227	97.5518	129.919	160.884	163.694	156.433	161.637	168.137	6.74331	82.6619	91.4579	165.198	163.966	165.463	171.34	173.857	60.9267	108.866	179.195	180.089	178.065	176.973	176.896	1.6944	33.384	82.1478	167.695	169.437	167.928	163.183	164.245	8.16541
229	228	97.1826	130.127	161.065	164.611	156.302	161.723	168.128	6.7497	81.8755	91.5462	165.123	163.889	165.449	171.575	173.941	61.1176	109.481	179.327	180.153	178.201	176.854	176.998	1.63565	33.7695	81.9758	167.992	169.542	167.969	163.08	164.158	8.09632
230	229	96.8138	130.335	161.281	165.504	156.262	161.791	168.131	6.75519	81.2279	91.761	164.894	163.803	165.419	171.808	174.013	61.301	110.074	179.479	180.214	178.307	176.715	177.085	1.58888	34.1438	81.8481	168.269	169.647	167.968	163.035	164.06	8.02643
231	230	96.4415	130.542	161.53	166.375	156.273	161.827	168.144	6.75952	80.6105	92.0146	164.685	163.712	165.377	172.03	174.072	61.4838	110.635	179.645	180.274	178.406	176.559	177.157	1.55534	34.5309	81.7888	168.519	169.752	167.925	163.048	163.952	7.95446
232	231	96.0629	130.748	161.8	167.206	156.441	161.801	168.165	6.76232	79.8805	92.1413	164.544	163.484	165.322	172.237	174.116	61.666	111.166	179.813	180.332	178.496	176.391	177.215	1.53539	34.9535	81.7917	168.737	169.851	167.842	163.1	163.837	7.88018
233	232	95.6769	130.952	162.018	167.98	156.593	161.716	168.194	6.76302	79.2685	92.4073	164.378	163.231	165.309	172.422	174.145	61.846	111.671	179.976	180.385	178.575	176.217	177.258	1.53032	35.4142	81.8634	168.916	169.941	167.722	163.194	163.719	7.80354
234	233	95.2859	131.154	162.193	168.69	156.939	161.592	168.227	6.76093	78.7103	92.7628	164.186	163.136	165.376	172.58	174.159	62.0222	112.167	180.124	180.433	178.65	176.043	177.286	1.54202	35.9023	81.9915	169.047	170.019	167.568	163.323	163.599	7.72511
235	234	94.8895	131.352	162.337	169.333	157.335	161.45	168.263	6.75526	78.0862	93.0962	163.97	163.007	165.518	172.706	174.158	62.1952	112.652	180.249	180.473	178.72	175.873	177.297	1.57164	36.4148	82.1798	169.127	170.087	167.386	163.496	163.481	7.64821
236	235	94.4848	131.549	162.449	169.906	157.8	161.269	168.298	6.74513	77.4023	93.3961	163.862	162.843	165.722	172.796	174.143	62.3664	113.099	180.343	180.503	178.786	175.715	177.295	1.61856	36.9472	82.3901	169.15	170.147	167.179	163.676	163.369	7.57709
237	236	94.0696	131.743	162.45	170.405	158.274	161.042	168.22	6.72969	76.7642	93.7798	163.738	162.736	165.975	172.846	174.12	62.5335	113.522	180.401	180.508	178.849	175.57	177.279	1.67885	37.4962	82.6287	169.111	170.201	166.953	163.85	163.268	7.51511
238	237	93.6486	131.936	162.536	170.835	158.711	160.802	168.127	6.70818	76.0944	94.1468	163.6	162.588	166.083	172.852	174.094	62.695	113.953	180.417	180.485	178.914	175.444	177.253	1.74451	38.0482	82.882	169.008	170.253	166.712	164.006	163.18	7.46575
239	238	93.2284	132.13	162.629	171.194	159.219	160.576	168.017	6.68002	75.3164	94.4	163.451	162.4	165.909	172.813	174.068	62.8444	114.384	180.39	180.445	178.981	175.34	177.219	1.80495	38.5995	83.1818	168.845	170.304	166.46	164.157	163.11	7.43057
240	239	92.8115	132.327	162.738	171.488	159.655	160.379	167.886	6.64489	74.4993	94.5904	163.294	162.18	165.751	172.727	174.049	62.9729	114.792	180.32	180.387	179.054	175.26	177.178	1.84996	39.1178	83.5019	168.626	170.355	166.198	164.3	163.061	7.41092
241	240	92.4005	132.529	162.875	171.726	160.2	160.21	167.739	6.6028	73.841	94.9831	163.133	162.062	165.624	172.594	174.04	63.0811	115.185	180.206	180.321	179.131	175.208	177.134	1.87253	39.5843	83.8327	168.351	170.408	165.928	164.443	163.036	7.4089
242	241	91.998	132.74	163.047	171.913	160.737	160.107	167.576	6.55415	73.1816	95.3826	162.973	161.906	165.548	172.414	174.043	63.1683	115.549	180.053	180.259	179.195	175.188	177.089	1.86996	39.9909	84.1546	168.017	170.463	165.649	164.584	163.039	7.42551
243	242	91.6044	132.964	163.258	172.056	161.283	160.073	167.398	6.49977	72.5395	95.8008	162.819	161.718	165.525	172.187	174.062	63.229	115.871	179.867	180.2	179.24	175.203	177.045	1.84404	40.3539	84.479	167.621	170.519	165.36	164.72	163.071	7.46169
244	243	91.2257	133.205	163.512	172.172	161.801	160.101	167.205	6.44091	71.8743	96.1744	162.577	161.631	165.503	171.915	174.103	63.2617	116.161	179.653	180.141	179.265	175.252	177.004	1.80481	40.6856	84.8025	167.161	170.574	165.063	164.844	163.132	7.51884
245	244	90.87	133.466	163.821	172.268	162.326	160.189	167	6.37918	71.2245	96.5579	162.345	161.511	165.429	171.6	174.164	63.2744	116.432	179.419	180.08	179.272	175.334	176.966	1.76956	40.9869	85.1285	166.642	170.626	164.756	164.961	163.223	7.596
246	245	90.5448	133.751	164.179	172.34	162.888	160.321	166.786	6.31656	70.6983	97.0988	162.143	161.365	165.301	171.244	174.246	63.282	116.687	179.174	180.004	179.256	175.447	176.933	1.7466	41.2678	85.4434	166.065	170.67	164.442	165.061	163.343	7.69001
247	246	90.253	134.063	164.59	172.391	163.436	160.533	166.568	6.2552	70.2128	97.6607	162.002	161.324	165.064	170.851	174.345	63.2988	116.928	178.926	179.914	179.217	175.587	176.907	1.73567	41.5412	85.7423	165.414	170.709	164.121	165.137	163.492	7.79879
248	247	89.9922	134.402	165.047	172.429	164.051	160.827	166.346	6.19739	69.7047	98.1279	161.809	161.243	164.801	170.426	174.457	63.3327	117.168	178.684	179.812	179.156	175.752	176.888	1.73497	41.8073	86.003	164.686	170.742	163.794	165.181	163.669	7.91832
249	248	89.7665	134.769	165.546	172.449	164.72	161.185	166.125	6.14539	69.1596	98.5004	161.657	161.057	164.567	169.974	174.578	63.3933	117.44	178.456	179.684	179.069	175.936	176.876	1.74294	42.0746	86.2216	163.891	170.766	163.464	165.208	163.872	8.04054
250	249	89.5779	135.162	166.081	172.464	165.443	161.58	165.908	6.10128	68.536	98.7227	161.495	160.881	164.393	169.501	174.705	63.4801	117.736	178.247	179.558	178.958	176.137	176.871	1.75839	42.3449	86.3968	163.063	170.782	163.133	165.229	164.098	8.16089
251	250	89.4259	135.58	166.651	172.481	166.135	162.006	165.697	6.06686	67.9281	98.9695	161.28	160.726	164.244	169.012	174.832	63.5954	118.088	178.063	179.436	178.825	176.347	176.875	1.77963	42.617	86.5279	162.229	170.793	162.804	165.24	164.344	8.27947
252	251	89.3098	136.017	167.251	172.502	166.817	162.472	165.494	6.04351	67.4321	99.4611	161.127	160.682	164.113	168.515	174.953	63.7423	118.511	177.906	179.337	178.677	176.56	176.884	1.8045	42.8876	86.6163	161.41	170.81	162.533	165.242	164.606	8.39352
253	252	89.2249	136.469	167.876	172.531	167.507	162.958	165.299	6.03213	67.088	100.321	161.038	160.613	163.988	168.013	175.064	63.9196	118.976	177.777	179.266	178.523	176.768	176.899	1.83238	43.1472	86.6605	160.616	170.841	162.37	165.23	164.881	8.49736
254	253	89.168	136.929	168.51	172.575	168.125	163.45	165.207	6.03304	66.7485	101.326	161.019	160.576	163.892	167.511	175.157	64.1179	119.486	177.677	179.232	178.366	176.964	176.917	1.86511	43.4044	86.688	159.849	170.896	162.335	165.219	165.165	8.58906
255	254	89.1385	137.389	169.143	172.639	168.865	163.951	165.166	6.04601	66.2768	102.204	161.074	160.577	163.779	167.013	175.23	64.3227	120.03	177.601	179.215	178.214	177.141	176.938	1.90491	43.6488	86.7135	159.111	170.977	162.448	165.214	165.456	8.66982
256	255	89.1323	137.844	169.76	172.724	169.54	164.455	165.178	6.07024	65.7648	103.041	161.158	160.581	163.618	166.518	175.283	64.52	120.6	177.547	179.209	178.067	177.296	176.961	1.95229	43.8746	86.7516	158.413	171.082	162.727	165.219	165.749	8.73993
257	256	89.1513	138.286	170.359	172.831	170.247	164.963	165.239	6.10448	65.2761	103.888	161.31	160.561	163.4	166.03	175.312	64.7067	121.177	177.509	179.204	177.929	177.425	176.985	2.00659	44.0845	86.8047	157.778	171.209	163.196	165.224	166.043	8.8017
258	257	89.1882	138.711	170.939	172.975	170.89	165.466	165.35	6.14708	64.8226	104.72	161.567	160.566	163.29	165.547	175.318	64.877	121.733	177.48	179.205	177.802	177.526	177.007	2.06584	44.2865	86.8851	157.213	171.35	163.868	165.214	166.334	8.86214
259	258	89.2424	139.12	171.505	173.151	171.39	165.973	165.509	6.19615	64.4062	105.529	161.923	160.476	163.075	165.071	175.297	65.0289	122.261	177.455	179.201	177.69	177.598	177.029	2.12111	44.498	86.9985	156.723	171.503	164.311	165.178	166.621	8.92558
260	259	89.314	139.511	172.056	173.366	171.837	166.478	165.651	6.24965	64.0093	106.283	162.376	160.53	162.991	164.6	175.249	65.1625	122.723	177.426	179.195	177.593	177.641	177.048	2.15604	44.7256	87.1551	156.304	171.658	164.817	165.118	166.9	8.99132
261	260	89.4066	139.882	172.595	173.618	172.306	166.974	165.839	6.30559	63.604	106.937	162.88	160.552	162.937	164.134	175.171	65.2796	123.091	177.388	179.204	177.509	177.656	177.064	2.16297	44.9667	87.3539	155.963	171.81	165.389	165.038	167.171	9.06071
262	261	89.5247	140.232	173.12	173.909	172.785	167.467	166.099	6.36167	63.1711	107.464	163.307	160.466	162.934	163.674	175.062	65.3813	123.394	177.454	179.228	177.438	177.644	177.076	2.14202	45.2087	87.5845	155.695	171.949	166.025	164.948	167.433	9.13818
263	262	89.6684	140.562	173.63	174.238	173.164	167.952	166.415	6.41674	62.7908	108.051	163.871	160.425	162.983	163.22	174.922	65.4695	123.628	177.584	179.267	177.378	177.608	177.083	2.09289	45.4488	87.8248	155.511	172.072	166.673	164.852	167.683	9.22701
264	263	89.8342	140.873	174.14	174.606	173.422	168.432	166.787	6.46989	62.4443	108.717	164.472	160.486	163.098	162.775	174.746	65.5454	123.794	177.686	179.31	177.325	177.551	177.087	2.01366	45.6994	88.0662	155.43	172.187	167.3	164.755	167.922	9.33035
265	264	90.0255	141.167	174.66	175.012	173.731	168.922	167.211	6.52047	62.137	109.511	165.139	160.589	163.249	162.341	174.529	65.6123	123.896	177.763	179.33	177.282	177.478	177.088	1.90365	45.977	88.3124	155.444	172.289	167.822	164.659	168.148	9.45019
266	265	90.2457	141.446	175.195	175.453	173.905	169.419	167.586	6.56812	61.8353	110.367	165.765	160.73	163.469	161.918	174.267	65.6681	123.954	177.816	179.322	177.247	177.392	177.087	1.76652	46.2694	88.5682	155.541	172.36	168.241	164.563	168.363	9.58477
267	266	90.5086	141.711	175.755	175.931	174.039	169.921	168.042	6.61274	61.4667	111.105	166.349	160.729	163.671	161.505	173.955	65.7116	123.999	177.852	179.285	177.217	177.299	177.084	1.61018	46.5703	88.8489	155.757	172.422	168.544	165.2	168.567	9.73088
268	267	90.8206	141.965	176.335	176.441	174.126	170.429	168.498	6.65446	61.0371	111.67	166.888	160.825	163.981	161.098	173.593	65.7435	124.051	177.876	179.211	177.192	177.204	177.082	1.44474	46.8752	89.1597	156.16	172.491	168.711	165.568	168.76	9.88742
269	268	91.1879	142.217	176.929	176.981	174.248	170.942	168.954	6.69262	60.6412	112.201	167.38	160.968	164.179	160.693	173.176	65.7648	124.125	177.893	179.122	177.171	177.111	177.079	1.282	47.1838	89.4886	156.362	172.508	168.65	165.854	168.942	10.0554
270	269	91.6123	142.469	177.523	177.52	174.37	171.455	169.411	6.73078	60.3887	112.914	167.831	161.148	164.511	160.286	172.703	65.7789	124.233	177.911	179.04	177.153	177.024	177.077	1.13245	47.4997	89.81	156.618	172.526	168.864	166.217	169.114	10.2327
271	270	92.0959	142.721	178.117	178.059	174.492	171.967	169.867	6.76894	60.1695	113.607	168.292	161.263	164.762	159.873	172.17	65.7909	124.367	177.936	178.962	177.138	176.945	177.076	1.00322	47.838	90.123	156.93	172.544	169.063	166.595	169.277	10.4138
272	271	92.6435	142.973	178.711	178.599	174.614	172.48	170.323	6.8071	59.9288	114.177	168.72	161.489	165.024	159.446	171.574	65.8032	124.521	177.972	178.885	177.131	176.876	177.074	0.899355	48.2052	90.4389	157.297	172.562	169.248	166.799	169.431	10.5915
273	272	93.2615	143.225	179.305	179.138	174.736	172.992	170.779	6.84526	59.7441	114.79	169.076	161.772	165.301	159	170.913	65.8173	124.678	177.906	178.806	177.13	176.818	177.073	0.824623	48.5981	90.7659	157.718	172.58	169.414	167.037	169.576	10.7621
274	273									59.58	115.375	169.369	162.103	165.575	158.523	170.188	65.8304	124.818	177.842	178.725	177.133	176.772	177.073	0.78124	49.0106	91.1081	158.195	172.597	169.559	167.354	169.715	10.9166
275	274									59.4751	116.021	169.591	162.382	165.839	158.017	169.398	65.8395	124.93	177.868	178.641	177.141	176.737	177.075	0.768821	49.4468	91.4475	158.727	172.615	169.614	167.697	169.849	11.0497
276	275									59.4486	116.782	169.792	162.773	166.084	157.482	168.565	65.8422	124.989	177.893	178.552	177.156	176.713	177.078	0.784474	49.8939	91.7444	159.314	172.633	169.637	167.902	169.978	11.1539
277	276									59.4873	117.666	169.988	162.984	166.314	156.915	167.698	65.8365	124.979	177.914	178.458	177.175	176.698	177.082	0.823774	50.3175	91.9318	159.956	172.651	169.679	168.174	170.105	11.2772
278	277									59.4893	118.497	170.153	163.297	166.639	156.323	166.805	65.8175	124.903	177.941	178.359	177.205	176.687	177.087	0.881284	50.6856	91.9785	160.653	172.669	169.655	168.363	170.229	11.3714
279	278									59.3244	119.003	170.297	163.622	166.94	155.708	165.897	65.779	124.759	178.047	178.281	177.246	176.677	177.091	0.951069	51.0018	91.9051	161.406	172.686	169.674	168.564	170.351	11.4307
280	279									59.0592	119.303	170.436	164.022	167.39	155.064	164.986	65.7138	124.527	178.137	178.222	177.299	176.663	177.096	1.02661	51.2538	91.7356	162.213	172.704	169.772	168.834	170.472	11.4159
281	280									58.8934	119.818	170.601	164.481	167.9	154.4	164.09	65.6209	124.229	178.211	178.184	177.36	176.64	177.1	1.10131	51.4246	91.4552	163.075	172.722	169.832	169.012	170.592	11.3328
282	281									58.7428	120.292	170.798	164.975	168.473	153.724	163.216	65.5012	123.887	178.339	178.171	177.433	176.605	177.104	1.17026	51.4537	91.0002	163.993	172.74	169.896	169.114	170.71	11.2735
283	282									58.5554	120.53	171.018	165.527	168.984	153.046	162.378	65.3593	123.523	178.443	178.181	177.426	176.555	177.11	1.23127	51.5209	90.6108	164.965	172.758	169.916	169.856	170.829	11.2142
284	283									58.483	120.835	171.28	166.073	169.536	152.379	161.589	65.2019	123.164	178.522	178.191	177.429	176.489	177.117	1.28335	51.4259	90.0304	165.993	172.775	169.937	169.92	170.948	11.1549
285	284									58.5229	121.22	171.565	166.643	170.009	151.738	160.863	65.0367	122.82	178.513	178.197	177.442	176.407	177.124	1.326	51.2112	89.3231	167.075	172.793	169.957	170.09	171.066	11.0956
286	285									58.5437	121.413	171.859	167.267	170.546	151.125	160.217	64.8704	122.485	178.513	178.2	177.463	176.31	177.129	1.36071	50.6117	88.1826	168.213	172.811	169.978	170.203	171.185	11.0364
287	286									58.6137	121.634	172.165	167.909	171.098	150.548	159.651	64.7132	122.16	178.513	178.198	177.485	176.2	177.133	1.38806	52.138	90.4822	169.406	172.829	169.998	170.293	171.303	10.9771
288	287									58.7377	121.953	172.482	168.578	171.538	150.018	159.168	64.5718	121.846	178.513	178.192	177.502	176.079	177.135	1.40587	55.6538	92.6873	170.654	172.846	170.019	170.44	171.422	10.9178
289	288									58.9559	122.515	172.799	169.26	171.979	149.543	158.777	64.4524	121.566	178.505	178.179	177.51	175.951	177.136	1.3945
290	289									59.193	123.142	173.126	169.932	172.5	149.122	158.486	64.3571	121.29	178.505	178.16	177.504	175.82	177.136	1.36771
291	290									59.423	123.734	173.458	170.575	172.871	148.772	158.281	64.2868	121.027	178.505	178.131	177.478	175.691	177.133	1.33411
292	291									59.7352	124.475	173.8	171.382	173.276	148.501	158.152	64.2387	120.771	178.505	178.09	177.433	175.569	177.127	1.28467
293	292									60.0656	125.176	174.165	172.113	173.666	148.315	158.099	64.2083	120.48	178.432	178.033	177.362	175.462	177.118	1.22958
294	293									60.4448	125.877	174.549	172.796	174.091	148.219	158.13	64.1906	120.153	178.368	177.961	177.355	175.374	177.105	1.18188
295	294									61.004	126.886	174.959	173.426	174.497	148.228	158.248	64.1718	119.792	178.305	177.871	177.41	175.309	177.088	1.14716
296	295									61.649	127.963	175.377	174.025	174.914	148.342	158.449	64.1595	119.394	178.284	177.764	177.438	175.27	177.07	1.13307
297	296									62.3357	129.021	175.801	174.607	175.2	148.573	158.74	64.1417	118.974	178.17	177.638	177.44	175.255	177.051	1.1468
298	297									63.0234	129.972	176.243	175.071	175.477	148.924	159.118	64.1173	118.528	178.103	177.493	177.419	175.266	177.031	1.19483
299	298									63.6891	130.773	176.683	175.548	175.777	149.402	159.58	64.087	118.091	177.996	177.33	177.374	175.302	177.012	1.27874
300	299									64.3867	131.538	177.124	176.003	176.151	150.023	160.115	64.0357	117.648	177.91	177.151	177.305	175.357	176.992	1.36279
301	300									65.0956	132.225	177.578	176.437	176.486	150.821	160.709	63.9739	117.189	177.75	176.958	177.177	175.427	176.972	1.47236
302	301									65.8995	133.042	178.039	176.904	176.906	151.795	161.385	63.8963	116.723	177.615	176.752	177.114	175.506	176.953	1.55554
303	302									66.7452	133.85	178.512	177.396	177.193	152.931	162.14	63.7988	116.261	177.502	176.533	177.026	175.588	176.936	1.66601
304	303									67.6758	134.736	178.988	177.73	177.501	154.222	162.972	63.7033	115.849	177.403	176.303	177.009	175.666	176.921	1.78176
305	304									68.6786	135.679	179.367	177.966	177.779	155.656	163.869	63.5857	115.463	177.326	176.062	176.971	175.736	176.907	1.88077
306	305									69.7798	136.707	179.967	178.183	177.964	157.212	164.817	63.4599	115.091	177.276	175.813	176.826	175.796	176.896	1.97164
307	306									70.9449	137.74	180.419	178.553	177.969	158.881	165.813	63.3203	114.753	177.119	175.558	176.755	175.843	176.885	2.09284
308	307									72.1064	138.585	180.871	178.923	178.005	160.645	166.841	63.2352	114.608	176.986	175.3	176.668	175.877	176.875	2.21404
309	308									73.3794	139.61	181.322	179.293	178.059	162.525	167.897	63.0669	114.289	176.869	175.041	176.629	175.893	176.865	2.33523
310	309									74.7222	140.623	181.774	179.663	178.112	164.405	168.953	62.9433	114.143	176.752	174.781	176.591	175.909	176.856	2.45644
311	310									76.3608	141.791	182.226	180.033	178.165	166.284	170.01	63.6305	115.186	176.634	174.522	176.552	175.926	176.846	2.57764
312	311									77.1737	141.23	182.678	180.402	178.219	168.164	171.066	63.6803	115.866	176.517	174.263	176.513	175.942	176.836	2.69884
313	312									77.2078	139.254	183.129	180.772	178.272	170.044	172.123	63.142	115.083	176.399	174.004	176.475	175.958	176.827	2.82004
